# Supplementary material for: Twig and Leaf Morphological Traits and Photosynthetic Physiological Characteristics of Periploca sepium in Response to Different Light Environments in Taohe Riparian Forests
Source: Plants (Basel). 2026 Jan 7;15(2):179. doi: 10.3390/plants15020179 (PMC12844625; doi:10.3390/plants15020179)
Supplement: Supplementary file 1 [file plants-15-00179-s001.zip]

Archive with 1 entries (1 files):
- plants-4062477-supplementary.pdf
